# Supplementary material for: Synovial fluid proteome profile of surgical versus chemical induced osteoarthritis in rabbits
Source: PeerJ. 2022 Feb 23;10:e12897. doi: 10.7717/peerj.12897 (PMC8881915; doi:10.7717/peerj.12897)
Supplement: Supplemental Information 2 [file peerj-10-12897-s002.xlsx]

## Sheet: A. Proteins identified
Proteins identified
Accesion number	Protein name	Observed pI/MW (kDa)	Experimental pI/MW (kDa)	Calculated pI/MW (kDa)	MASCOT score	Expect value
G1U754	histidine-rich glycoprotein [Oryctolagus cuniculus] (serum protein)	2055.06	2054.05	2054	61	46
G1SDT0	beta-actin-like protein 2 isoform X1 [Bos indicus]	1790.96	1789.95	1789.88	109	0.0043
P06912	retinol-binding protein 4 precursor [Oryctolagus cuniculus]	2099.01	2098.01	2097.95	81	0.07
P23035	alpha-1-antiproteinase F precursor [Oryctolagus cuniculus]	1782.91	1781.9	1781.88	81	0.00059
G1U9R8	Gelsolin isoform	1275.77	1274.76	1274.71	57	15
P19134	Serotransferrin (serum protein)	1621.84	1620.84	1620.81	154	0.95
P01840	Full=Ig kappa-b4 chain C region	1523.79	1522.78	1522.77	54	0.039
P06727	apolipoprotein A-IV precursor	1217.77	1216.77	1216.66	115	0.11
A0A0S2Z455	serpin peptidase inhibitor, clade C, member 1	1617.01	1616	1615.85	168	130
P00738	haptoglobin precursor	1277.78	1276.77	1276.68	179	0.21

## Sheet: B. Log normalized volume
Surgically-induced group
Protein	Mean (± SD)
	Control	Week 4	Week 8	Week 12
alpha-1-antiproteinase F precursor	5.11(±0.3)	5.1(±0.37)	5.5(±0.3)	5.35(±0.23)
histidine-rich glycoprotein	4.94 (±0.17)	5.03(±0.06)	5.1(±0.39)	5.41(±0.35)
retinol-binding protein 4	5.26(±0.18)	5.49(±0.12)	5.12(±0.35)	5.38(±0.42)
beta-actin-like protein 2 isoform X1	4.56(±0.28)	4.83(±0.21)	4.49(±0.38)	4.91(±0.04)
Full=Ig kappa-b4 chain C region	6.19(±0.41)	6.35(±0.23)	6.22(±0.07)	6.38(±0.09)
Serotransferrin	5.15(±0.2)	5.34(±0.3)	5.58(±0.51)	5.75(0.18)
Gelsolin isoform	4.94 (±0.17)	5.03(±0.05)	5.1(±0.39)	5.41(±0.35)
Chemically-induced group
Protein	Mean (± SD)
	Control	Week 4	Week 8	Week 12
Serpin peptidase inhibitor	6.21 (±0.10)	6.47 (±0.08)	6.28 ± (0.22)	6.18 (±0.15)
Haptoglobin precursor	4.85 (±0.04)	5.05 (±0.13)	5.38 (±0.15)	5.07 (±0.27)
Apolipoprotein I-IV precursor	4.94 (±0.05)	5.45 (±0.20)	5.35 (±0.13)	5.21 (±0.11)
Differential protein spots between samples were ascertained using normalised spots and compared with the reference gel. One way ANOVA was used to calculate the fold difference and p values. The threshold value for fold change was set at 1.5 for up and down-regulation at p<0.05

## Sheet: C. Biological groups
Surgically induced
Accesion number	Desrciption	Cellular Process	Metabolic Process	Cellular Component Organization & Biogenesis	Biological Regulation	Developmental Process	Localization	Response to Stimulus	Multi-Organism Process	Reproduction	Cell Proliferation	Signalling	Growth	Biological Adhesion	Immune System Response
P23035	alpha-1-antiproteinase F precursor [Oryctolagus cuniculus]
G1U754	histidine-rich glycoprotein [Oryctolagus cuniculus] (serum protein)			1
P06912	retinol-binding protein 4 precursor [Oryctolagus cuniculus]	1			1		1
G1SDT0	beta-actin-like protein 2 isoform X1 [Bos indicus]
P01840	Full=Ig kappa-b4 chain C region
P19134	Serotransferrin (serum protein)	1		1	1		1
G1U9R8	Gelsolin isoform	1		1			1
Chemically induced
Accesion number	Description	Cellular Process	Metabolic Process	Cellular Component Organization & Biogenesis	Biological Regulation	Developmental Process	Localization	Response to Stimulus	Multi-Organism Process	Reproduction	Cell Proliferation	Signalling	Growth	Biological Adhesion	Immune System Response
G1SIK0	Serpin peptidase inhibitor		1		1			1
P19007	Haptogloin precursor							1							1
B7NZM0	Apolipoprotein I-IV precursor	1	1	1	1		1	1						1	1
